# Supplementary material for: Three-dimensional geometrical changes of the human tibialis anterior muscle and its central aponeurosis measured with three-dimensional ultrasound during isometric contractions
Source: PeerJ. 2016 Jul 28;4:e2260. doi: 10.7717/peerj.2260 (PMC4974924; doi:10.7717/peerj.2260)
Supplement: Supplemental Information 1 [file peerj-04-2260-s001.txt]

	1st scan (mm)	2nd scan (mm)	Condition (%MVIC)
1	138.2	137.6	0
1	139.3	139.5	5
1	140.5	139.8	10
1	141.9	141.5	25
1	143.3	143.2	50
2	181.7	181.4	0
2	183.5	183.1	5
2	184.5	184.3	10
2	184.2	184.9	25
2	186.0	186.2	50
3	168.9	168.5	0
3	170.6	170.6	5
3	172.2	172.1	10
3	173.0	173.2	25
3	175.5	174.7	50
4	172.9	172.6	0
4	174.9	174.1	5
4	175.7	174.7	10
4	176.8	176.3	25
4	178.1	177.6	50
5	173.6	173.4	0
5	175.6	175.8	5
5	176.1	176.7	10
5	179.1	179.5	25
5	180.6	180.9	50
6	203.3	203.6	0
6	204.1	203.9	5
6	204.6	205.2	10
6	205.6	205.9	25
6	206.4	206.3	50
7	143.1	143.4	0
7	144.1	144.8	5
7	147.0	147.1	10
7	148.9	149.4	25
7	150.3	150.9	50
8	161.8	162.3	0
8	164.1	163.2	5
8	165.9	165.5	10
8	167.5	166.7	25
8	169.5	170.7	50
9	172.0	171.5	0
9	173.6	173.4	5
9	174.9	174.9	10
9	175.6	175.0	25
9	176.8	176.9	50
10	176.5	176.6	0
10	177.3	178.0	5
10	179.7	179.3	10
10	180.8	180.4	25
10	182.7	182.8	50
11	156.6	156.8	0
11	158.9	159.0	5
11	160.6	161.4	10
11	162.1	162.7	25
11	164.3	164.2	50
12	170.7	170.3	0
12	172.0	173.0	5
12	173.5	174.4	10
12	175.6	174.7	25
12	176.8	177.1	50
