# Supplementary material for: Three-dimensional geometrical changes of the human tibialis anterior muscle and its central aponeurosis measured with three-dimensional ultrasound during isometric contractions
Source: PeerJ. 2016 Jul 28;4:e2260. doi: 10.7717/peerj.2260 (PMC4974924; doi:10.7717/peerj.2260)
Supplement: Supplemental Information 2 [file peerj-04-2260-s002.txt]

	FL1	FL2	FL3	FLAVG (mm)	PA1	PA2	PA3	PAAVG (°)	Condition & Scan (%MVIC.Scan)
1	69.8	69.2	69.5	69.5	11.6	11.4	11.0	11.3	0.1
1	70.2	69.7	69.4	69.8	12.0	9.2	12.1	11.1	0.2
1	67.1	67.2	67.0	67.1	12.1	12.3	11.3	11.9	5.1
1	67.8	67.5	67.5	67.6	12.9	11.1	10.0	11.3	5.2
1	64.9	64.2	65.4	64.8	11.1	12.2	12.5	11.9	10.1
1	64.3	63.9	64.7	64.3	11.9	9.4	11.3	10.9	10.2
1	62.2	61.7	61.7	61.9	10.2	9.5	12.5	10.7	25.1
1	61.1	61.2	62.2	61.5	12.8	12.1	9.1	11.3	25.2
1	58.8	59.5	60.5	59.6	13.8	16.3	11.2	13.8	50.1
1	58.4	59.3	59.8	59.2	14.3	13.2	14.0	13.8	50.2
2	70.3	70.4	70.8	70.5	12.3	12.7	12.3	12.4	0.1
2	70.4	69.5	71.1	70.3	11.8	13.0	12.2	12.3	0.2
2	68.6	68.4	68.3	68.4	13.4	12.0	12.6	12.7	5.1
2	68.2	68.7	68.1	68.3	13.0	12.3	11.9	12.4	5.2
2	66.7	66.2	67.1	66.7	13.5	13.5	12.5	13.2	10.1
2	67.2	66.4	66.7	66.8	12.4	15.3	14.9	14.2	10.2
2	63.7	63.6	63.2	63.5	12.1	13.5	13.4	13.0	25.1
2	64.2	64.4	63.6	64.1	13.3	13.9	13.3	13.5	25.2
2	62.3	61.8	62.0	62.0	13.9	13.0	13.9	13.6	50.1
2	62.6	62.8	61.6	62.3	14.1	14.9	14.6	14.5	50.2
3	63.8	64.6	64.1	64.2	9.1	10.5	11.1	10.2	0.1
3	64.2	64.8	63.7	64.2	9.8	11.0	10.3	10.4	0.2
3	62.4	61.7	62.5	62.2	10.7	13.1	11.0	11.6	5.1
3	61.5	61.6	62.4	61.8	10.6	11.1	11.4	11.0	5.2
3	59.0	59.6	60.6	59.7	12.3	12.5	10.0	11.6	10.1
3	59.3	59.3	60.1	59.6	12.1	12.2	11.9	12.1	10.2
3	57.4	57.6	58.2	57.7	13.8	13.2	14.0	13.7	25.1
3	57.5	57.6	57.6	57.6	13.4	12.9	13.3	13.2	25.2
3	54.7	55.6	56.0	55.4	16.0	15.4	15.4	15.6	50.1
3	55.1	55.7	56.2	55.7	12.6	13.9	11.7	12.7	50.2
4	69.8	70.1	70.0	70.0	9.9	10.5	10.7	10.4	0.1
4	70.8	70.1	70.5	70.5	12.5	11.0	9.2	10.9	0.2
4	68.8	67.5	67.9	68.1	13.8	13.3	13.6	13.6	5.1
4	67.7	67.4	67.5	67.5	13.5	13.2	13.0	13.2	5.2
4	66.3	66.3	66.2	66.3	14.2	13.3	13.2	13.6	10.1
4	66.0	66.0	66.0	66.0	13.1	13.1	12.3	12.8	10.2
4	63.8	64.0	64.0	63.9	14.6	14.2	14.3	14.4	25.1
4	64.0	64.1	63.7	63.9	15.0	14.0	14.0	14.3	25.2
4	62.3	61.6	62.2	62.0	14.9	15.0	14.1	14.7	50.1
4	62.6	62.3	61.0	62.0	13.8	14.3	15.2	14.4	50.2
5	67.6	68.0	67.4	67.7	11.7	12.1	10.2	11.3	0.1
5	67.1	67.5	67.4	67.3	10.1	10.2	11.0	10.4	0.2
5	65.5	65.6	65.0	65.4	11.0	12.2	12.1	11.8	5.1
5	64.2	65.3	66.3	65.3	11.9	11.7	12.1	11.9	5.2
5	62.5	62.5	62.5	62.5	10.3	10.6	9.6	10.2	10.1
5	62.6	62.8	62.8	62.7	12.4	12.3	12.1	12.3	10.2
5	61.0	61.0	61.0	61.0	12.2	13.3	13.2	12.9	25.1
5	61.0	61.0	60.6	60.9	11.0	12.1	12.8	12.0	25.2
5	57.0	58.4	58.0	57.8	12.9	13.5	12.2	12.9	50.1
5	57.2	57.9	58.4	57.8	12.7	12.0	12.3	12.3	50.2
6	71.8	71.3	71.4	71.5	10.7	11.4	10.5	10.9	0.1
6	71.3	72.0	71.0	71.4	10.5	11.7	11.4	11.2	0.2
6	69.2	69.5	69.2	69.3	12.3	13.4	12.2	12.6	5.1
6	69.7	69.3	70.0	69.7	11.7	11.8	11.8	11.8	5.2
6	67.2	68.6	68.1	68.0	12.5	11.6	12.2	12.1	10.1
6	67.7	67.7	68.3	67.9	13.4	12.9	13.1	13.1	10.2
6	65.4	66.0	66.1	65.8	13.0	12.4	12.7	12.7	25.1
6	65.5	65.9	66.2	65.9	12.7	12.2	12.6	12.5	25.2
6	63.6	63.8	63.6	63.7	14.6	13.2	13.2	13.7	50.1
6	64.0	63.8	63.8	63.9	13.5	13.4	13.8	13.6	50.2
7	68.9	68.9	69.3	69.0	10.7	11.5	11.0	11.1	0.1
7	68.9	68.9	68.9	68.9	11.0	10.7	11.0	10.9	0.2
7	67.0	67.2	66.6	66.9	11.7	11.2	11.6	11.5	5.1
7	66.8	67.4	66.9	67.0	11.0	11.1	12.0	11.4	5.2
7	65.4	65.4	64.6	65.1	13.3	11.4	11.6	12.1	10.1
7	64.8	64.8	65.1	64.9	12.0	12.2	12.0	12.1	10.2
7	62.7	62.9	63.2	62.9	14.0	12.7	12.5	13.1	25.1
7	63.0	63.1	62.8	63.0	12.6	13.4	13.0	13.0	25.2
7	61.0	60.8	61.3	61.0	13.6	13.2	13.6	13.5	50.1
7	61.2	60.7	61.0	61.0	13.3	13.7	13.6	13.5	50.2
8	68.9	68.8	69.0	68.9	10.1	11.1	11.0	10.7	0.1
8	68.9	68.6	68.6	68.7	10.0	10.8	11.4	10.7	0.2
8	66.6	66.8	66.9	66.8	11.4	11.0	11.6	11.3	5.1
8	66.6	67.0	67.0	66.9	11.1	11.9	11.5	11.5	5.2
8	65.1	64.7	65.0	64.9	12.3	12.1	12.1	12.2	10.1
8	64.9	65.2	64.8	65.0	12.9	12.7	12.0	12.5	10.2
8	62.3	63.8	63.1	63.1	12.3	12.6	12.5	12.5	25.1
8	63.1	63.1	63.1	63.1	14.0	13.8	13.1	13.6	25.2
8	61.7	60.8	61.3	61.3	14.0	14.2	14.5	14.2	50.1
8	60.7	60.9	60.9	60.8	14.5	13.8	14.2	14.2	50.2
9	68.0	68.0	68.1	68.0	9.0	11.2	10.8	10.3	0.1
9	68.0	68.0	68.1	68.0	9.0	11.2	10.8	10.3	0.2
9	66.2	65.9	66.1	66.1	11.4	11.8	11.6	11.6	5.1
9	66.5	66.1	66.3	66.3	11.2	11.4	11.1	11.2	5.2
9	63.6	64.6	64.2	64.1	12.1	12.3	12.3	12.2	10.1
9	64.5	64.1	64.1	64.2	13.8	13.3	13.0	13.4	10.2
9	62.3	62.1	61.8	62.1	14.0	13.6	13.1	13.6	25.1
9	62.2	62.1	62.1	62.1	13.2	13.5	13.4	13.4	25.2
9	60.1	60.2	59.6	60.0	14.4	14.2	13.9	14.2	50.1
9	60.1	60.2	60.4	60.2	14.7	14.7	14.5	14.6	50.2
10	70.3	70.4	69.5	70.1	10.3	9.9	10.6	10.3	0.1
10	70.0	70.0	70.8	70.3	10.5	10.7	10.4	10.5	0.2
10	68.0	68.1	67.8	68.0	12.5	12.4	13.7	12.9	5.1
10	67.6	68.3	67.6	67.8	13.3	12.7	13.5	13.2	5.2
10	65.8	65.6	66.4	65.9	13.2	14.0	14.3	13.8	10.1
10	65.6	66.0	66.0	65.9	14.1	13.8	13.9	13.9	10.2
10	63.9	63.7	63.9	63.8	14.4	15.1	14.7	14.7	25.1
10	64.4	63.9	64.1	64.1	14.9	14.2	14.9	14.7	25.2
10	61.6	61.8	61.6	61.7	15.3	15.7	15.1	15.4	50.1
10	61.6	61.6	61.4	61.5	15.7	15.9	15.7	15.8	50.2
11	69.5	69.5	69.3	69.4	10.7	10.5	10.8	10.7	0.1
11	69.3	69.4	69.6	69.4	11.0	11.1	11.2	11.1	0.2
11	68.4	68.4	68.7	68.5	13.2	12.3	11.2	12.2	5.1
11	68.8	68.2	68.2	68.4	13.0	12.9	11.2	12.4	5.2
11	67.3	67.3	66.4	67.0	12.7	12.7	12.2	12.5	10.1
11	66.2	67.7	67.2	67.0	12.2	12.1	12.1	12.1	10.2
11	63.6	63.6	64.0	63.7	14.4	14.2	13.9	14.2	25.1
11	63.7	63.7	63.7	63.7	13.8	13.9	13.9	13.9	25.2
11	60.7	61.2	60.9	60.9	14.8	14.9	14.8	14.8	50.1
11	60.7	60.6	61.4	60.9	15.5	15.3	13.9	14.9	50.2
12	64.4	64.7	64.7	64.6	11.1	11.4	11.3	11.3	0.1
12	64.6	64.9	64.6	64.7	11.4	11.5	11.0	11.3	0.2
12	63.7	63.7	63.7	63.7	11.9	11.9	11.5	11.8	5.1
12	63.7	63.7	63.8	63.7	12.0	11.8	11.9	11.9	5.2
12	62.0	62.2	62.1	62.1	12.5	12.5	12.3	12.4	10.1
12	62.1	62.6	61.7	62.1	12.7	12.3	12.6	12.5	10.2
12	60.0	60.0	60.0	60.0	13.3	13.1	13.2	13.2	25.1
12	60.5	60.1	60.1	60.2	12.9	13.1	13.0	13.0	25.2
12	59.1	59.1	59.1	59.1	13.8	13.8	13.2	13.5	50.1
12	59.5	59.2	59.1	59.3	13.6	13.5	13.4	13.5	50.2
