# Supplementary material for: Three-dimensional geometrical changes of the human tibialis anterior muscle and its central aponeurosis measured with three-dimensional ultrasound during isometric contractions
Source: PeerJ. 2016 Jul 28;4:e2260. doi: 10.7717/peerj.2260 (PMC4974924; doi:10.7717/peerj.2260)
Supplement: Supplemental Information 3 [file peerj-04-2260-s003.txt]

	FL1	FL2	FL3	FLAVG (mm)	PA1	PA2	PA3	PAAVG (°)	Condition & Scan (%MVIC.Scan)
1	72.7	72.4	72.0	72.4	9.5	6.6	8.3	8.1	0.1
1	69.7	71.5	72.4	71.2	9.5	9.2	7.1	8.6	0.2
1	69.5	68.9	68.5	69.0	15.0	17.1	17.5	16.5	5.1
1	69.6	69.5	68.9	69.3	17.1	17.5	17.6	17.4	5.2
1	68.2	67.0	66.9	67.4	15.0	16.3	16.3	15.9	10.1
1	67.7	67.1	67.6	67.5	15.5	13.8	16.0	15.1	10.2
1	64.8	65.2	64.9	65.0	13.8	14.5	14.9	14.4	25.1
1	65.0	65.5	64.3	64.9	13.1	15.1	18.7	15.6	25.2
1	62.3	61.8	61.9	62.0	14.0	14.8	19.0	15.9	50.1
1	62.2	62.6	62.1	62.3	16.4	14.3	18.8	16.5	50.2
2	74.7	73.6	74.4	74.2	12.4	11.7	14.6	12.9	0.1
2	74.4	74.5	74.6	74.5	13.8	13.7	11.6	13.0	0.2
2	72.1	72.8	72.5	72.5	13.0	13.3	15.2	13.8	5.1
2	72.2	71.9	71.0	71.7	13.5	13.8	13.7	13.7	5.2
2	70.2	70.7	70.2	70.4	14.1	14.5	15.3	14.6	10.1
2	69.4	69.7	70.8	70.0	16.3	13.8	13.6	14.6	10.2
2	68.0	68.0	68.2	68.1	14.5	16.7	14.5	15.2	25.1
2	68.1	68.1	68.4	68.2	15.1	16.6	14.6	15.4	25.2
2	66.2	65.2	64.5	65.3	14.8	14.8	14.6	14.7	50.1
2	65.9	66.2	65.5	65.9	16.0	15.4	16.1	15.8	50.2
3	73.7	73.2	73.7	73.5	7.2	8.2	7.5	7.6	0.1
3	73.4	73.5	73.4	73.4	9.5	9.9	8.0	9.1	0.2
3	72.0	71.1	72.0	71.7	11.2	11.4	10.9	11.2	5.1
3	72.6	71.5	72.4	72.2	10.2	12.2	12.2	11.5	5.2
3	70.7	69.9	69.8	70.1	12.7	12.4	12.2	12.4	10.1
3	70.9	70.8	69.8	70.5	11.5	12.2	12.1	11.9	10.2
3	68.0	67.8	68.1	68.0	12.2	14.0	12.5	12.9	25.1
3	69.3	67.5	67.0	67.9	11.8	12.4	12.8	12.3	25.2
3	66.7	65.8	64.8	65.8	12.3	11.8	11.4	11.8	50.1
3	66.4	65.2	65.2	65.6	13.4	12.2	11.7	12.4	50.2
4	72.8	71.6	73.1	72.5	9.9	12.5	10.0	10.8	0.1
4	73.9	72.5	72.5	73.0	12.6	10.2	10.1	11.0	0.2
4	69.8	70.5	69.5	69.9	11.9	12.4	10.9	11.7	5.1
4	70.6	70.4	69.6	70.2	11.5	11.0	11.7	11.4	5.2
4	67.7	67.7	68.7	68.0	14.3	12.7	13.1	13.4	10.1
4	67.4	67.4	69.0	67.9	14.0	13.4	15.4	14.3	10.2
4	65.6	66.1	65.5	65.7	13.6	14.7	15.5	14.6	25.1
4	66.8	65.9	65.3	66.0	12.6	14.0	16.4	14.3	25.2
4	64.0	63.9	64.2	64.0	16.2	16.9	16.2	16.4	50.1
4	64.1	64.1	63.5	63.9	16.8	16.2	15.9	16.3	50.2
5	76.9	76.0	76.7	76.5	13.5	11.3	10.2	11.7	0.1
5	76.8	76.8	76.1	76.6	10.7	11.3	10.9	11.0	0.2
5	74.4	74.6	75.2	74.7	11.9	12.3	12.2	12.1	5.1
5	74.9	74.1	74.8	74.6	11.5	13.0	12.2	12.2	5.2
5	72.6	73.3	73.0	73.0	12.4	13.8	13.1	13.1	10.1
5	72.8	72.3	73.0	72.7	12.3	13.2	13.2	12.9	10.2
5	70.6	69.8	70.3	70.2	12.3	14.0	12.7	13.0	25.1
5	69.8	69.9	70.1	69.9	13.5	13.8	14.0	13.8	25.2
5	68.1	68.4	67.8	68.1	14.5	14.6	14.1	14.4	50.1
5	68.3	67.9	67.6	67.9	13.3	14.5	13.9	13.9	50.2
6	72.8	72.4	73.2	72.8	11.3	11.1	11.4	11.3	0.1
6	73.1	72.6	73.1	72.9	10.3	12.1	11.5	11.3	0.2
6	71.0	70.6	70.7	70.8	12.2	11.8	10.9	11.6	5.1
6	71.3	70.8	71.2	71.1	11.4	11.8	11.8	11.7	5.2
6	69.0	68.7	68.7	68.8	12.9	12.3	13.2	12.8	10.1
6	69.4	68.6	69.1	69.0	12.8	12.5	13.4	12.9	10.2
6	67.1	66.8	66.8	66.9	13.8	14.6	13.9	14.1	25.1
6	66.3	67.2	67.0	66.8	13.3	13.3	13.8	13.5	25.2
6	65.2	64.8	64.8	64.9	14.3	14.1	14.0	14.1	50.1
6	64.6	65.4	64.7	64.9	14.3	14.5	14.7	14.5	50.2
7	73.0	73.0	73.0	73.0	10.8	11.2	11.5	11.2	0.1
7	72.9	72.9	72.9	72.9	9.6	11.1	10.4	10.4	0.2
7	70.7	70.8	70.6	70.7	11.0	11.6	11.8	11.5	5.1
7	70.9	71.4	70.7	71.0	11.3	11.5	11.5	11.4	5.2
7	68.6	68.9	68.9	68.8	11.0	12.2	12.4	11.9	10.1
7	69.1	68.6	69.2	69.0	12.2	12.4	12.0	12.2	10.2
7	66.9	66.9	66.3	66.7	12.6	13.4	13.4	13.1	25.1
7	66.8	66.8	67.2	66.9	12.6	13.3	12.9	12.9	25.2
7	64.9	64.6	65.4	65.0	12.6	13.4	13.8	13.3	50.1
7	64.8	64.8	65.4	65.0	13.8	13.2	13.7	13.6	50.2
8	73.0	73.1	73.1	73.1	12.0	12.7	11.8	12.2	0.1
8	73.3	73.0	73.5	73.3	12.4	12.6	12.5	12.5	0.2
8	71.5	70.9	70.9	71.1	14.2	12.9	13.1	13.4	5.1
8	70.8	70.8	70.8	70.8	12.9	13.4	13.5	13.3	5.2
8	69.0	69.0	69.6	69.2	15.1	15.1	14.7	15.0	10.1
8	68.9	69.1	69.0	69.0	14.8	16.1	14.7	15.2	10.2
8	66.7	67.8	66.7	67.1	16.0	16.3	15.9	16.1	25.1
8	67.0	67.0	67.4	67.1	16.9	17.0	17.0	17.0	25.2
8	65.7	64.9	65.7	65.4	16.8	18.0	18.1	17.6	50.1
8	65.5	64.7	65.3	65.2	18.9	18.2	18.0	18.4	50.2
9	69.3	70.2	70.2	69.9	11.3	11.7	10.1	11.0	0.1
9	69.3	70.2	70.2	69.9	11.3	11.7	10.1	11.0	0.2
9	67.8	68.1	68.1	68.0	12.3	12.8	11.5	12.2	5.1
9	68.1	68.6	67.6	68.1	11.9	12.4	12.5	12.3	5.2
9	66.1	66.1	66.1	66.1	13.1	13.5	13.9	13.5	10.1
9	65.6	65.7	66.7	66.0	13.6	14.4	14.1	14.0	10.2
9	64.1	64.1	64.1	64.1	13.4	13.9	13.8	13.7	25.1
9	64.4	64.4	63.7	64.2	13.8	14.3	13.5	13.9	25.2
9	61.7	62.2	62.8	62.2	15.3	15.0	14.5	14.9	50.1
9	62.2	62.2	62.0	62.1	14.9	15.0	15.1	15.0	50.2
10	73.2	72.5	72.9	72.9	11.9	11.5	11.3	11.6	0.1
10	72.9	73.1	72.7	72.9	12.4	11.6	11.6	11.9	0.2
10	71.3	70.7	70.5	70.8	14.0	13.0	13.3	13.4	5.1
10	70.9	71.0	70.4	70.8	13.3	13.0	13.8	13.4	5.2
10	69.0	69.0	69.0	69.0	14.3	14.1	13.7	14.0	10.1
10	69.2	69.3	69.3	69.3	14.4	14.0	14.9	14.4	10.2
10	66.7	66.8	67.3	66.9	15.3	15.3	15.3	15.3	25.1
10	66.5	67.2	67.0	66.9	15.7	15.2	16.2	15.7	25.2
10	64.8	64.9	65.0	64.9	16.7	16.7	16.8	16.7	50.1
10	64.7	65.3	65.3	65.1	16.7	16.7	16.8	16.7	50.2
11	71.3	71.0	71.8	71.4	12.7	12.9	12.8	12.8	0.1
11	71.4	71.4	71.2	71.3	12.9	13.1	12.7	12.9	0.2
11	70.0	70.7	69.7	70.1	14.7	15.1	14.9	14.9	5.1
11	69.8	69.8	69.8	69.8	14.6	15.5	15.2	15.1	5.2
11	67.7	67.2	67.8	67.6	15.8	16.0	16.0	15.9	10.1
11	67.2	67.9	67.9	67.7	16.2	15.5	15.7	15.8	10.2
11	64.7	64.9	64.4	64.7	16.1	18.9	17.2	17.4	25.1
11	64.5	64.5	64.6	64.5	16.7	17.0	17.3	17.0	25.2
11	61.5	61.5	61.6	61.5	19.5	19.1	19.3	19.3	50.1
11	61.5	61.5	61.5	61.5	18.3	18.1	18.3	18.2	50.2
12	66.3	66.3	66.6	66.4	11.6	11.6	11.3	11.5	0.1
12	66.6	66.1	67.1	66.6	10.4	11.4	12.3	11.4	0.2
12	65.6	65.7	65.7	65.7	12.0	11.8	12.4	12.1	5.1
12	65.5	65.5	65.6	65.5	11.8	12.5	11.9	12.1	5.2
12	64.2	64.2	64.5	64.3	12.9	12.6	12.9	12.8	10.1
12	64.6	64.2	64.1	64.3	12.5	12.8	12.6	12.6	10.2
12	62.5	62.5	62.5	62.5	13.6	13.3	13.2	13.4	25.1
12	62.2	62.2	62.4	62.3	13.6	13.4	13.9	13.6	25.2
12	60.8	60.8	60.8	60.8	14.2	13.7	14.0	14.0	50.1
12	60.4	60.4	60.8	60.5	14.0	14.1	14.1	14.1	50.2
