# Supplementary material for: Three-dimensional geometrical changes of the human tibialis anterior muscle and its central aponeurosis measured with three-dimensional ultrasound during isometric contractions
Source: PeerJ. 2016 Jul 28;4:e2260. doi: 10.7717/peerj.2260 (PMC4974924; doi:10.7717/peerj.2260)
Supplement: Supplemental Information 4 [file peerj-04-2260-s004.txt]

	1st scan (mL)	2nd scan (mL)	Condition (%MVIC)
1	186.5	186.1	0
1	187.8	188.9	5
1	186.8	186.6	10
1	188.5	187.9	25
1	189.4	189.2	50
2	277.6	278.1	0
2	278.6	280.1	5
2	282.0	282.2	10
2	277.9	283.6	25
2	279.3	279.9	50
3	142.4	147.4	0
3	147.3	147.8	5
3	148.8	148.0	10
3	148.8	149.1	25
3	149.2	148.4	50
4	236.6	234.8	0
4	237.9	236.8	5
4	236.8	237.4	10
4	237.3	237.5	25
4	236.8	236.5	50
5	207.4	207.0	0
5	208.3	211.2	5
5	208.5	209.4	10
5	209.6	212.0	25
5	210.2	211.0	50
6	258.3	255.3	0
6	260.7	262.5	5
6	261.0	256.6	10
6	257.1	258.6	25
6	258.6	256.5	50
7	144.6	146.0	0
7	145.4	145.7	5
7	145.8	145.7	10
7	146.6	146.5	25
7	145.9	145.7	50
8	258.2	253.8	0
8	257.6	253.6	5
8	256.6	257.3	10
8	254.4	259.0	25
8	259.6	259.1	50
9	177.4	181.2	0
9	181.5	182.6	5
9	181.0	182.5	10
9	181.2	183.3	25
9	180.6	180.8	50
10	215.7	214.9	0
10	213.9	215.4	5
10	214.6	214.7	10
10	214.9	215.0	25
10	214.9	215.5	50
11	173.9	172.4	0
11	171.8	171.1	5
11	173.6	168.3	10
11	173.2	170.5	25
11	172.9	172.9	50
