# Supplementary material for: Three-dimensional geometrical changes of the human tibialis anterior muscle and its central aponeurosis measured with three-dimensional ultrasound during isometric contractions
Source: PeerJ. 2016 Jul 28;4:e2260. doi: 10.7717/peerj.2260 (PMC4974924; doi:10.7717/peerj.2260)
Supplement: Supplemental Information 5 [file peerj-04-2260-s005.txt]

	0%MVIC	5%MVIC	10%MVIC	25%MVIC	50%MVIC
1	311.5	307.7	305.1	304.1	302.5
2	366.9	365.0	362.6	361.9	354.4
3	341.7	337.9	336.2	334.2	333.3
4	344.8	341.5	339.2	337.8	336.2
5	355.7	353.6	349.2	346.3	345.5
6	366.0	363.6	359.3	356.9	354.8
7	353.0	351.1	349.2	347.4	346.4
8	340.2	338.7	336.5	334.2	332.8
9	346.3	344.2	343.1	340.5	337.3
10	342.6	340.0	338.5	337.0	335.6
11	352.0	349.1	347.3	345.2	343.5
12	361.9	359.3	356.0	354.1	350.5
