# Supplementary material for: Three-dimensional geometrical changes of the human tibialis anterior muscle and its central aponeurosis measured with three-dimensional ultrasound during isometric contractions
Source: PeerJ. 2016 Jul 28;4:e2260. doi: 10.7717/peerj.2260 (PMC4974924; doi:10.7717/peerj.2260)
Supplement: Supplemental Information 6 [file peerj-04-2260-s006.txt]

	0%MVIC	5%MVIC	10%MVIC	25%MVIC	50%MVIC
1	137.9	139.4	140.2	141.7	143.3
2	181.6	183.3	184.4	184.6	186.1
3	168.7	170.6	172.2	173.1	175.1
4	172.8	174.5	175.2	176.6	177.9
5	173.5	175.7	176.4	179.3	180.8
6	203.5	204.0	204.9	205.8	206.4
7	143.3	144.5	147.0	149.2	150.6
8	162.0	163.6	165.7	167.1	170.1
9	171.8	173.5	174.9	175.3	176.9
10	176.5	177.7	179.5	180.6	182.8
11	156.7	158.9	161.0	162.4	164.3
12	170.5	172.5	173.9	175.2	177.0
