# Supplementary material for: Three-dimensional geometrical changes of the human tibialis anterior muscle and its central aponeurosis measured with three-dimensional ultrasound during isometric contractions
Source: PeerJ. 2016 Jul 28;4:e2260. doi: 10.7717/peerj.2260 (PMC4974924; doi:10.7717/peerj.2260)
Supplement: Supplemental Information 7 [file peerj-04-2260-s007.txt]

	0%MVIC	5%MVIC	10%MVIC	25%MVIC	50%MVIC
1	186	188	187	188	189
2	278	279	282	281	280
3	145	148	148	149	149
4	236	237	237	237	237
5	207	210	209	211	211
6	257	262	259	258	258
7	145	146	146	147	146
8	256	256	257	257	259
9	179	181	181	182	181
10	215	215	215	215	215
11	172	171	170	172	173
