# Supplementary material for: Three-dimensional geometrical changes of the human tibialis anterior muscle and its central aponeurosis measured with three-dimensional ultrasound during isometric contractions
Source: PeerJ. 2016 Jul 28;4:e2260. doi: 10.7717/peerj.2260 (PMC4974924; doi:10.7717/peerj.2260)
Supplement: Supplemental Information 8 [file peerj-04-2260-s008.txt]

	1st scan (mm)	2nd scan (mm)	Condition (%MVIC)
1	312.7	310.2	0
1	306.8	308.6	5
1	305.7	304.4	10
1	303.8	304.4	25
1	302.1	302.9	50
2	366.6	367.2	0
2	364.9	365.1	5
2	362.6	362.6	10
2	361.9	361.9	25
2	354.6	354.1	50
3	341.6	341.7	0
3	337.8	338.0	5
3	335.9	336.5	10
3	334.3	334.1	25
3	333.6	333.0	50
4	344.6	345.0	0
4	341.6	341.5	5
4	339.3	339.1	10
4	337.8	337.7	25
4	336.1	336.2	50
5	356.4	355.0	0
5	353.5	353.7	5
5	349.4	349.0	10
5	346.2	346.5	25
5	345.4	345.6	50
6	365.3	366.6	0
6	363.6	363.6	5
6	359.1	359.5	10
6	356.8	356.9	25
6	354.8	354.8	50
7	353.7	352.3	0
7	350.9	351.4	5
7	349.3	349.1	10
7	347.2	347.6	25
7	346.8	346.0	50
8	340.6	339.7	0
8	338.8	338.6	5
8	336.8	336.3	10
8	334.6	333.8	25
8	332.7	332.9	50
9	346.4	346.1	0
9	344.3	344.1	5
9	343.2	343.1	10
9	340.8	340.2	25
9	337.4	337.2	50
10	342.5	342.7	0
10	339.8	340.3	5
10	338.7	338.3	10
10	336.9	337.1	25
10	335.3	335.9	50
11	351.7	352.3	0
11	349.3	348.9	5
11	347.3	347.3	10
11	345.1	345.3	25
11	343.4	343.7	50
12	361.6	362.1	0
12	359.5	359.2	5
12	356.0	356.0	10
12	354.3	354.0	25
12	350.8	350.2	50
